# Supplementary material for: Compared effectiveness of sodium zirconium cyclosilicate and calcium polystyrene sulfonate on hyperkalemia in patients with chronic kidney disease
Source: Front Med (Lausanne). 2023 Mar 6;10:1137981. doi: 10.3389/fmed.2023.1137981 (PMC10025387; doi:10.3389/fmed.2023.1137981)
Supplement: Supplementary file 1 [file Table_1.XLSX]

## Sheet: supplementary Table 1
Supplementary Table 1. Linear mixed effect model of ZSC on outcomes
Variables	ZSC			CPS			Effects of ZSC
	baseline	follow-up		baseline	follow-up		follow-up - baseline	P value
Potassium (mEq/l)	5.8 (5.6 to 5.9)	4.5 (4.4 to 4.6)		5.7 (5.6 to 5.8)	4.9 (4.8 to 5.0)		-0.5 (-0.7 to -0.2)	< 0.01
Sodium-chloride (mEq/l)	33.5 (33.1 to 34.0)	35.5 (34.8 to 36.1)		32.6 (32.2 to 33.1)	32.5 (31.9 to 33.1)		2.0 (0.9 to 3.2)	< 0.01
Corrected calcium (mg/dl)	9.3 (9.2 to 9.4)	9.2 (9.1 to 9.3)		9.3 (9.2 to 9.3)	9.3 (9.3 to 9.4)		-0.1 (-0.3 to 0.0)	0.08
Phosphorus (mg/dl)	4.0 (4.0 to 4.0)	4.0 (4.0 to 4.0)		3.8 (3.6 to 4.0)	3.7 (3.5 to 3.8)		0.1 (-0.1 to 0.3)	0.42
Creatinine (mg/dl)	2.6 (2.5 to 2.7)	2.5 (2.3 to 2.6)		2.6 (2.5 to 2.6)	2.5 (2.5 to 2.6)		-0.1 (-0.3 to 0.1)	0.34
Urea nitrogen (mg/dl)	43.7 (41.1 to 46.4)	39.1 (36.5 to 41.7)		43.7 (41.7 to 45.6)	39.7 (37.8 to 41.7)		-0.7 (-5.2 to 3.7)	0.75
eGFR (mL/min/1.73m2)	26.1 (25.1 to 27.2)	27.6 (26.5 to 28.6)		26.1 (25.4 to 26.9)	27.3 (26.5 to 28.1)		0.3 (-1.4 to 2.0)	0.74
Abbreviation: ZSC, sodium zirconium cyclosilicate; CPS, calcium polystyrene sulfonate; eGFR, estimated glomerular filtration rate.
